# Supplementary material for: Molecular epidemiological tracing of a cattle rabies outbreak lasting less than a month in Rio Grande do Sul in southern Brazil
Source: BMC Res Notes. 2016 Feb 12;9:87. doi: 10.1186/s13104-016-1898-5 (PMC4751707; doi:10.1186/s13104-016-1898-5)
Supplement: Supplementary file 1 — 10.1186/s13104-016-1898-5 Primers used for RT-PCR and sequencing. [file 13104_2016_1898_MOESM1_ESM.xlsx]

## Sheet: Sheet1
Table S1 Primers used for RT-PCR and sequencing
Target	Primer	Nucleotide sequence (5'-3')	Genome position
N	3'leader1-20	ACGCTTAACAACMARAYCAA	1-20
	Nes-C	GCWATCAGGATTCCATAGCT	360-341
	P1	CTACAATGGATGCCGACAAGA	66-86
	P2	CCCATATAACATCCAACAAAGTG	1,029-1,007
	BRABN-S3	GGACTGGTGTCATTTACAGG	782-801
	N8	AGTTTCTTCAGCCATCTC	1,585-1,568
G-L	VT1551	GTCGTATCTTCATGGGAG	4,842-4,859
	BRBRV-LA5632	GACCTAGARCAATTGTCTGTCADAGTCATC	5,632-5,603
