# Supplementary material for: Molecular epidemiological tracing of a cattle rabies outbreak lasting less than a month in Rio Grande do Sul in southern Brazil
Source: BMC Res Notes. 2016 Feb 12;9:87. doi: 10.1186/s13104-016-1898-5 (PMC4751707; doi:10.1186/s13104-016-1898-5)
Supplement: Supplementary file 2 — 10.1186/s13104-016-1898-5 Nucleotide sequences RABV N gene retrieved from GenBank. [file 13104_2016_1898_MOESM2_ESM.xlsx]

## Sheet: Sheet1 (2)
Table S2 Nucleotide sequences RABV N gene retrieved from GenBank
Accesion number	Country	State	Host
KF864281	Argentin		Cattle
KF864360			Cattle
KF864274			Cattle
KF864250			Cattle
KF864350			Cattle
KF864348			Cattle
KF864400			Cattle
KF864398			Cattle
AB307070	Brazil	GO	Cattle
AB297645			Desmodus rotundus
AB307536			Cattle
AB307320			Cattle
GQ160921		MG	Cattle
GQ160929			Cattle
GQ160910			Cattle
AB516696		MT	Cattle
AB246248			Cattle
AB083813			Cattle
AB623114		PE	Cattle
AB623109			Cattle
AB623115			Cattle
AB623118			Cattle
AB623080		PB	Cattle
AB623100			Cattle
AB623094			Cattle
AB623087			Cattle
AB623084			Cattle
FJ649061		SP	Cattle
FJ649060			Cattle
FJ649066			Cattle
FJ649044			Cattle
AB083805			Cattle
AB083817			Cattle
FJ649132			Cattle
FJ649122			Cattle
FJ649111			Cattle
JF682414			Cattle
AB307157		RJ	Cattle
AB675616			Cattle
AB675615			Cattle
JF693463	Colombia		Cattle
JF693473			Feline
JF693478			Human
JF693456			Human
JF693469			Human
GU644763	USA		Tadarida brasiliensis
EU981930.1	Urguay		Desmodus rotundus
EU981931.1			Desmodus rotundus
EU981927.1			Desmodus rotundus
